# Supplementary material for: Computational Strategies for Predicting Excited‐State Energies in Eu3+ Down‐Shifting Spectral Converters for Photovoltaic Devices
Source: Chemphyschem. 2025 Nov 23;27(4):e202500543. doi: 10.1002/cphc.202500543 (PMC12931575; doi:10.1002/cphc.202500543)
Supplement: Supplementary file 1 — Supplementary Material [file CPHC-27-e202500543-s001.zip]

Archive with 3 entries (3 files):
- model.txt
- Paper_Predict-JC.ipynb
- Supporting Information.pdf
