# Supplementary material for: Computational Strategies for Predicting Excited‐State Energies in Eu3+ Down‐Shifting Spectral Converters for Photovoltaic Devices
Source: Chemphyschem. 2025 Nov 23;27(4):e202500543. doi: 10.1002/cphc.202500543 (PMC12931575; doi:10.1002/cphc.202500543)
Supplement: Supplementary file 1 — Supplementary Material [file CPHC-27-e202500543-s001.zip › model.txt]

T1 energies (eV)
Calc Exp
2.59		2.36
2.90		2.77
2.88		2.74
2.57		2.38
2.58		2.53
2.92		2.62
2.91		2.71
2.96		2.82
3.23		3.33
2.60		2.40
2.48		2.42
2.39		2.41
2.35		2.37
3.18		3.20
2.53		2.54
2.59		2.44
3.46		3.25
3.35		3.09
2.91		3.06
2.87		3.04
3.31		3.02
2.83		2.69
2.63		2.63
2.93		2.69
2.49		2.35
2.49		2.43
3.21		3.20
3.00		2.79
2.93		2.62
2.69		2.93
