# Supplementary material for: Computational Strategies for Predicting Excited‐State Energies in Eu3+ Down‐Shifting Spectral Converters for Photovoltaic Devices
Source: Chemphyschem. 2025 Nov 23;27(4):e202500543. doi: 10.1002/cphc.202500543 (PMC12931575; doi:10.1002/cphc.202500543)
Supplement: Supplementary file 1 — Supplementary Material [file CPHC-27-e202500543-s001.zip › Paper_Predict-JC.ipynb]

# %% [markdown]
<div style="text-align: center; background-color: #f2f2f2; color: black; padding: 20px; border-radius: 8px; font-family: Arial, sans-serif; box-shadow: 2px 2px 8px rgba(0,0,0,0.3);">
  <h1 style="margin-bottom: 10px;">Computational strategies for predicting excited state energies in Eu(III) down-shifting spectral converters for photovoltaic devices</h1>
  <div style="font-size: 1.2em; font-style: italic;">Laura Sánchez-Muñoz <sup>[1]</sup>, Daniel Aravena <sup>[2]</sup>, Jordi Cirera <sup>[3]</sup> and Pere Alemany <sup>[1]</sup></div>
    <div style="text-align: left; font-size: 0.8em; font-style: normal; margin-top: 4px;"> [1] Departament de Ciència de Materials i Química Física and Institut de Recerca de Química Teòrica i Computacional, Universitat de Barcelona (IQTCUB), Diagonal 645, 08028 Barcelona, Spain</div>
    <div style="text-align: left; font-size: 0.8em; font-style: normal; margin-top: 4px;"> [2] Materials Chemistry Department, Faculty of Chemistry and Biology, Universidad de Santiago de Chile, Avenida Libertador Bernardo O'Higgins 3363, Estación Central, Santiago, Chile</div>
    <div style="text-align: left; font-size: 0.8em; font-style: normal; margin-top: 4px;"> [3] Departament de Química Inorgànica i Orgànica and Institut de Recerca de Química Teòrica i Computacional, Universitat de Barcelona (IQTCUB), Diagonal 645, 08028 Barcelona, Spain</div>
</div>

<div style="display: flex; flex-direction: column; justify-content: center; align-items: center; gap: 20px; background-color: white">
    <img src="https://upload.wikimedia.org/wikipedia/ca/thumb/2/2c/Logotip_UB.svg/1200px-Logotip_UB.svg.png" alt="Logo UB" style="height: 65px;">
    <img src="https://www.iqtc.ub.edu/wp-content/uploads/2020/12/institut-iqtc-tr_LOGO-mariaMaetzu.jpg" alt="Logo IQTC" style="height: 65px;">
    <img src="https://www.redcampussustentable.cl/wp-content/uploads/2022/07/USACH-PNG.png" alt="Logo USACH" style="height: 65px;">
  </div>


# %% [markdown]
<br>
In this Notebook we show the details of the linear model used to predict the excited triplet state energy for Eu(III) complexes. The data needed is a set of calculated $T_1$ energies for a set of compounds  with reliable experimental data for this property. Data are introduced in a simple .txt file as two columns:

`T1 energies (eV)`<br>
`Calc        Exp`<br>
`2.59		2.36`<br>
`2.90		2.77`<br>
`2.88		2.74`<br>
`...`
<br>
<br>
These data are used to extract the parameters of a linear regression:<br>
<br>
$$T_{1,calc} = m\cdot T_{1,exp} + b$$
<br>
These parameters can be afterwards used to predict the $T_1$ energies for new compounds with unknown experimental data from the calculated values:
<br>
$$T_{1,pred} = \frac{1}{m}T_{1,calc}-\frac{b}{m} $$

# %% [code]
# General purpose functions

def plot_dataset(x, y, title):
    x_min, x_max = 2. , 4.
    y_min, y_max = 2. , 4.
    plt.rcParams["font.family"] = "Arial"
    plt.rcParams["font.size"] = 14
    plt.rcParams["figure.figsize"] = (8,8)
    plt.rcParams["lines.markersize"] = 12
    plt.xlim(x_min,x_max)
    plt.ylim(y_min,y_max)
    plt.plot([x_min,x_max], [y_min,y_max], 'k--', label='')
    
    plt.scatter(x, y, marker='o', c='black') 
    
    plt.title(title)
    plt.xlabel("Experimental Triplet Excited State (eV)") 
    plt.ylabel("Calculated Triplet Excited State (eV)")
    plt.show()

def plot_split_set(x_1, y_1, x_2, y_2, lab_1, lab_2, title):
    plt.rcParams["font.family"] = "Arial"
    plt.rcParams["font.size"] = 14
    plt.rcParams["figure.figsize"] = (8,8)
    plt.rcParams["lines.markersize"] = 12
    plt.xlim(2.0,4.0)
    plt.ylim(2.0,4.0)
    plt.plot([2.0,4.0], [2.0,4.0], 'k--', label='')
    
    plt.scatter(x_1, y_1, marker='o', c='tab:blue', label=lab_1); 
    plt.scatter(x_2, y_2, marker='o', c='tab:red', label=lab_2); 
 
    plt.xlabel("Experimental Triplet Excited State (eV)"); 
    plt.ylabel("Calculated Triplet Excited State (eV)"); 
    plt.legend()
    plt.show()    
    

def plot_fitted_set(x_train, y_train, x_test, y_test, m, b, title):
    plt.rcParams["font.family"] = "Arial"
    plt.rcParams["font.size"] = 14
    plt.rcParams["lines.markersize"] = 10
    
    x = np.linspace(2.0, 4.0, num=50, endpoint=True)
    y = m*x+b
    y_fit = m*x_test+b
    
    fig, axs = plt.subplots(ncols=2, nrows=1, figsize = (16, 8))
    
    axs[0].set_xlim(2.0,4.0)
    axs[0].set_ylim(2.0,4.0)
    axs[0].plot([2.0,4.0], [2.0,4.0], 'k--', label='')
    axs[0].plot(x,y, 'r-', label='')
    axs[0].scatter(x_train, y_train, marker='o', c='tab:blue', label='Training Set'); 
    axs[0].set_xlabel("Experimental Triplet Excited State (eV)"); 
    axs[0].set_ylabel("Calculated Triplet Excited State (eV)"); 
    axs[0].legend()
    
    axs[1].set_xlim(2.0,4.0)
    axs[1].set_ylim(2.0,4.0)
    axs[1].plot([2.0,4.0], [2.0,4.0], 'k--', label='')
    axs[1].scatter(x_test, y_test, marker='o', c='tab:green', label='Test Set');
    axs[1].scatter(x_test, y_fit, marker='o', c='tab:red', label='Estimated'); 
    axs[1].set_xlabel("Experimental Triplet Excited State (eV)"); 
    axs[1].set_ylabel("Calculated Triplet Excited State (eV)"); 
    axs[1].legend()

    plt.show()  
    
def plot_predicted_set(x_train,y_train, x_test,y_test,m, b, title):
    plt.rcParams["font.family"] = "Arial"
    plt.rcParams["font.size"] = 14
    plt.rcParams["lines.markersize"] = 10    
    
    fig, axs = plt.subplots(ncols=2, nrows=1, figsize = (16, 8))
    
    y_pred = (y_train-b)/m
    axs[0].set_xlim(2.0,4.0)
    axs[0].set_ylim(2.0,4.0)
    axs[0].plot([2.0,4.0], [2.0,4.0], 'k--')
    axs[0].scatter(x_train, y_train, marker='o', c='tab:blue', label='Calculated'); 
    axs[0].scatter(x_train, y_pred, marker='o', c='tab:red', label='Estimated'); 
    axs[0].set_xlabel("Experimental Triplet Excited State (eV)"); 
    axs[0].set_ylabel("Predicted Triplet Excited State (eV)"); 
    axs[0].legend()
    
    y_pred = (y_test-b)/m
    axs[1].set_xlim(2.0,4.0)
    axs[1].set_ylim(2.0,4.0)
    axs[1].plot([2.0,4.0], [2.0,4.0], 'k--')
    axs[1].scatter(x_test, y_test, marker='o', c='tab:green', label='Calculated'); 
    axs[1].scatter(x_test, y_pred, marker='o', c='tab:red', label='Estimated'); 
    axs[1].set_xlabel("Experimental Triplet Excited State (eV)"); 
    axs[1].set_ylabel("Predicted Triplet Excited State (eV)"); 
    axs[1].legend()

    plt.show()    

def calc_errors(y_m,y_p):
    N = len(y_m)
    y_diff = y_p-y_m
        
    msd =(1/N)*np.sum(y_diff)
    mae =(1/N)*np.sum(np.abs(y_diff))
    mse =(1/N)*np.sum(y_diff**2)

    return msd , mae, mse
    
def list_data (y_r, lab_r,  y_p, lab_p ):
    N=len(y_r)
    y_d = y_p - y_r
    print(' ')
    print(f'    {lab_r} (eV)     {lab_p} (eV)     Diff. (eV)')
    print('-------------------------------------------')
    for i in range(N):
        print (f'     {y_r[i][0]:.2f}          {y_p[i][0]:.2f}           {y_d[i][0]:>5.2f}'   )
     
from IPython.display import display, Math, Latex
    

# %% [markdown]
Import modules and set printing precision

# %% [code]
# General use modules
import numpy as np
import matplotlib.pyplot as plt
import math as m

# Modules for building linear regression models and preparing data
from sklearn.linear_model import LinearRegression
from sklearn.model_selection import train_test_split
from sklearn.metrics import mean_squared_error

# Reduce display precision on numpy arrays
np.set_printoptions(precision=4)


# %% [markdown]
Load the complete dataset containing two columns with computed and experimental $T_{1}$ energies in eV, respectively. 

# %% [code]
# Load the dataset
data = np.loadtxt('model.txt', skiprows=2)

# Split inputs and outputs into separate arrays
# ex contains the experimental values
# ca contains the calculated values

ex = data[:,1]
ca = data[:,0]

# Reorder the values in ascending order using the exp Data as the reference 
sorted_indices = np.argsort(ex)
ex = ex[sorted_indices]
ca = ca[sorted_indices]

# Convert 1-D arrays into 2-D arrays 
ex = np.expand_dims(ex, axis=1)
ca = np.expand_dims(ca, axis=1)
 

# %% [markdown]
Plot the calculated vs. the experimental $T_{1}$ energies. The dashed line corresponds to y = x and is meant only as a guide for the eye.

# %% [code]
print(' ')
plot_dataset(x=ex, y=ca, title="Complete dataset")
list_data (ex, 'Exp.',  ca, 'Cal.' )

# %% [markdown]
Perform a random partition the whole dataset into a training and test set, containing 80% and 20% of the data, respectively. 

# %% [code]
# Temporary variables: ex_ and ca_ for experimental and calculated energies, respectively.
# Use random_state = 1 to select random values from our dataset
ex_train, ex_test, ca_train, ca_test = train_test_split(ex, ca, test_size=0.20, random_state=1)

# Reorder the values in ascending order using the exp Data as the reference 
sorted_indices = np.argsort(ex_train.flatten())
ex_train = ex_train[sorted_indices]
ca_train = ca_train[sorted_indices]

sorted_indices = np.argsort(ex_test.flatten())
ex_test = ex_test[sorted_indices]
ca_test = ca_test[sorted_indices]

print(' ')
print(f'Data points in training set: {len(ex_train)}')
print(f'Data points in test set:     {len(ex_test)}')
print(' ')
print('Training Set:')
list_data (ex_train, 'Exp.',  ca_train, 'Cal.' )

print(' ')
print('Test Set:')
list_data (ex_test, 'Exp.',  ca_test, 'Cal.' )

# %% [markdown]
Plot the complete dataset with data in the training and test sets in different colors.

# %% [code]
print(' ')
plot_split_set(ex_train, ca_train, ex_test, ca_test, 'training', 'test',title='Complete dataset')

# %% [code]
# Create a linear regression model for the training set
linear_model = LinearRegression()

# Train the model
linear_model.fit(ex_train, ca_train)
m = linear_model.coef_[0]    # Coefficient
b = linear_model.intercept_  # Intercept
print(' ')
print(f"Linear regression equation: T1ca = {m[0]:.3f} * T1ex + {b[0]:.3f}")
print(f"Slope m = {m[0]:.3f} Intercept b = {b[0]:.3f} eV")
print(f"R2 = {linear_model.score(ex_train,ca_train):.3f}")


# %% [markdown]
Plot the least squares regression line for training set and compare the test set with the values predicted by the linear regression

# %% [code]
print(' ')
plot_fitted_set(ex_train, ca_train, ex_test, ca_test, m[0], b[0], ' ')
print(' ')
print('Training Set:')
list_data (ex_train, 'Exp.',  ca_train, 'Cal.' )

print(' ')
print('Test Set:')
list_data (ex_test, 'Exp.',  ca_test, 'Cal.' )

# %% [markdown]
<br>
The parameters of the linear regression 
$$T_{1,calc} = m\cdot T_{1,exp} + b$$
<br>
can be afterwards used to predict the $T_1$ energies for new compounds with unknown experimental data from the calculated values:
<br>
$$T_{1,pred} = \frac{1}{m}T_{1,calc}-\frac{b}{m} $$

# %% [code]
print(' ')
print(f"Predictive model equation: T1pred = {1/m[0]:.3f} * T1ca - {b[0]/m[0]:.3f}")
print(f"Slope 1/m = {1/m[0]:.3f} Intercept -b/m = {-b[0]/m[0]:.3f} eV")
plot_predicted_set(ex_train, ca_train, ex_test, ca_test, m[0], b[0],' ')

print(' ')
print('Training Set:')
list_data (ex_train, 'Exp.',  (ca_train-b[0])/m[0], 'Pre.' )
print(' ')
print('Test Set:')
list_data (ex_test, 'Exp.',  (ca_test-b[0])/m[0], 'Pre.' )


# %% [markdown]
The accuracy of the model is tested in two different ways: first, by calculating the Mean signed difference (MSD), Mean absolute error (MAE) and the Mean squared error (MSE) for the training set, and later by making a prediction for the test set and calculating the error for these compounds.

The MSD, MAE and MSE are given by:
                    $$ MSD = \frac{1}{N} \sum_{i=1}^{N} (T_{1p,i} - T_{1e,i}) $$
<br>
                    $$ MAE = \frac{1}{N} \sum_{i=1}^{N} |T_{1p,i} - T_{1e,i}| $$
<br>
                    $$ MSE = \frac{1}{N} \sum_{i=1}^{N} (T_{1p,i} - T_{1e,i})^2 $$


# %% [code]
print(' ')
print('Training set:')
print('Calc. vs Exp.')
err=calc_errors(ex_train,ca_train)
print (f'MSD  {err[0]:.2f} eV  MAE  {err[1]:.2f} eV  MSD  {err[2]:.2f} eV**2')
print('Pred. vs Exp.')
err=calc_errors(ex_train,(ca_train-b[0])/m[0])
print (f'MSD  {err[0]:.2f} eV  MAE  {err[1]:.2f} eV  MSD  {err[2]:.2f} eV**2')

print(' ')
print('Test set:')
print('Calc. vs Exp.')
err=calc_errors(ex_test,ca_test)
print (f'MSD  {err[0]:.2f} eV  MAE  {err[1]:.2f} eV  MSE  {err[2]:.2f} eV**2')
print('Pred. vs Exp.')
err=calc_errors(ex_test,(ca_test-b[0])/m[0])
print (f'MSD  {err[0]:.2f} eV  MAE  {err[1]:.2f} eV  MSE  {err[2]:.2f} eV**2')

# %% [markdown]
To reduce the error associated with the arbitrarity in the selection of the training set we have repeated the process 10 times obtaining average values and standard deviations for the fitted parameters (m and b):

# %% [code]
# Temporary variables: ex_ and ca_ for experimental and calculated energies, respectively.
# Use random_state = 1 to select random values from our dataset
n = 10
m,b,r2 = np.zeros(n),np.zeros(n),np.zeros(n)
print(' ')
error_acum = 0
for i in range(n):
    ex_train, ex_test, ca_train, ca_test = train_test_split(ex, ca, test_size=0.20, random_state=i+1)
    linear_model.fit(ex_train, ca_train)
    m[i] = linear_model.coef_[0][0]    # Coefficient
    b[i] = linear_model.intercept_[0]  # Intercept
    r2[i] = linear_model.score(ex_train,ca_train)
    print(f"Fit # {i+1:2}: Slope m = {m[i]:.3f} Intercept b = {b[i]:.3f} eV  R2 = {r2[i]:.3f}")
    pred_data= (ex_test-b[i])/m[i]
    print(ex_test,pred_data)
    error=0.0
    error=sum(abs(ex_test-pred_data)/len(ex_test))
    error_acum =error_acum + error
    print("MAE = {}".format(error))
m_av, b_av = np.average(m),np.average(b)
m_sd, b_sd = np.std(m), np.std(b)
print("MAE average {}".format(error_acum/n))
print (' ')
print ('Average values and standard deviation')
print(f"Slope m = {m_av:.3f} +/- {m_sd:.3f}  Intercept b = {b_av:.3f} +/- {b_sd:.3f} eV  ")

# %% [markdown]
An evaluation of errors for the whole set (training + test) using the average values of m and b yields:

# %% [code]
print(' ')
print('Model using average m and b values')
print(f"Predictive model equation: T1pred = {1/m_av:.3f} * T1ca - {b_av/m_av:.3f}")
print(f"Slope 1/m = {1/m_av:.3f} Intercept -b/m = {-b_av/m_av:.3f} eV")
pred=(ca-b_av)/m_av

print(' ')
print('Whole set :')
plot_split_set(ex, ca, ex, pred, 'Calculated', 'Predicted', title='Complete dataset')


list_data (ex, 'Exp.',  pred, 'Pred.' )
print(' ')
print('Calc. vs. Exp.')
print('--------------')
err=calc_errors(ex,ca)
print(' ')
print (f'MSD  {err[0]:.3f} eV  MAE  {err[1]:.3f} eV  MSE  {err[2]:.3f} eV**2')
print(' ')
print('Exp. vs. Pred.')
print('--------------')
err=calc_errors(ex,pred)
print(' ')
print (f'MSD  {err[0]:.3f} eV  MAE  {err[1]:.3f} eV  MSE  {err[2]:.3f} eV**2')

# %% [code]


# %% [code]


# %% [code]
